# Supplementary material for: Clinical Trials of Immune Checkpoint Inhibitors in Hepatocellular Carcinoma
Source: J Clin Med. 2021 Jun 16;10(12):2662. doi: 10.3390/jcm10122662 (PMC8234948; doi:10.3390/jcm10122662)
Supplement: Supplementary file 1 [file jcm-10-02662-s001.zip]

Archive with 1 entries (1 files):
- jcm-1244067-supplementary.pdf
